# Supplementary material for: Altered responsiveness to TGF-β results in reduced Papss2 expression and alterations in the biomechanical properties of mouse articular cartilage
Source: Arthritis Res Ther. 2012 Mar 6;14(2):R49. doi: 10.1186/ar3762 (PMC3446415; doi:10.1186/ar3762)
Supplement: Additional file 1 — Genes regulated by TGF-β (P < 0.05), up- or downregulated. Excel file. [file ar3762-S1.XLSX]

## Sheet: Sheet1
Additional File 1: Genes regulated by TGF-ß p<0.05, up- or down- regulated 2 fold.
Probe Set ID	Fold change	Regulation	Gene Symbol	Gene Title
Bt.23682.1.S1_at	2.02416	down	SNAP23	synaptosomal-associated protein, 23kDa
Bt.2150.1.S1_at	2.03293	down	GPSM2	G-protein signaling modulator 2 (AGS3-like, C. elegans)
Bt.9926.1.S1_at	2.03985	down	HSPB2	heat shock 27kDa protein 2
Bt.2997.1.A1_at	2.05819	down
Bt.2399.1.S1_at	2.06491	down	TNS3	tensin 3
Bt.3228.1.S1_at	2.08308	down	PTH1R	parathyroid hormone 1 receptor
Bt.23857.2.S1_at	2.08825	down	RNF144B	ring finger protein 144B
Bt.23857.1.A1_at	2.09146	down	RNF144B	ring finger protein 144B
Bt.18780.2.A1_at	2.09188	down	PDGFA	platelet-derived growth factor alpha polypeptide
Bt.4702.2.S1_at	2.13166	down
Bt.2561.1.S1_at	2.1348	down	ADH5	alcohol dehydrogenase 5 (class III), chi polypeptide
Bt.21534.3.S1_a_at	2.14499	down	LOC533826	Cullin-associated NEDD8-dissociated protein 2
Bt.11625.1.S1_at	2.14592	down
Bt.21824.1.A1_at	2.15477	down	LOC782259 /// TMEM27	transmembrane protein 27
Bt.16619.1.A1_at	2.17646	down
Bt.22526.1.S1_at	2.18213	down	HSPB8	heat shock 22kDa protein 8
Bt.16764.1.A1_at	2.19062	down
Bt.8319.3.S1_a_at	2.20457	down	MTUS1	Mitochondrial tumor suppressor 1
Bt.28145.1.S1_at	2.23325	down
Bt.3177.1.A1_at	2.23887	down
Bt.15908.1.S1_at	2.24339	down	METTL7A	methyltransferase like 7A
Bt.13989.2.S1_at	2.25126	down	CAV2	caveolin 2
Bt.15540.1.A1_at	2.25915	down
Bt.2285.1.A1_at	2.26389	down	PRKCDBP	protein kinase C, delta binding protein
Bt.8319.1.S1_at	2.26952	down	MTUS1	mitochondrial tumor suppressor 1
Bt.21227.1.A1_at	2.27063	down	GPR177	G protein-coupled receptor 177
Bt.29894.1.S1_at	2.32021	down
Bt.2518.2.S1_at	2.34389	down	RPL5	ribosomal protein L5
Bt.1560.1.S1_at	2.36203	down	CDC42EP3	CDC42 effector protein (Rho GTPase binding) 3
Bt.29245.1.A1_at	2.40352	down	MLPH	melanophilin
Bt.13482.2.S1_at	2.43774	down	NOV	nephroblastoma overexpressed
Bt.26040.1.A1_at	2.43902	down	CA5B	carbonic anhydrase VB, mitochondrial
Bt.3307.1.A1_at	2.49508	down	NDP	Norrie disease (pseudoglioma)
Bt.11126.1.S1_at	2.50652	down	LCAT	lecithin-cholesterol acyltransferase
Bt.24373.1.S1_at	2.53132	down	TRIM47	Tripartite motif-containing 47
Bt.21680.1.S1_at	2.53997	down	PIR	pirin (iron-binding nuclear protein)
Bt.20272.1.S1_at	2.59872	down	MGC143103	Hypothetical LOC538515
Bt.7646.1.S1_at	2.60401	down	FLNB	filamin B, beta (actin binding protein 278)
Bt.13482.1.S1_at	2.64657	down	NOV	nephroblastoma overexpressed
Bt.2230.1.S1_at	2.65832	down	CAV1	caveolin 1, caveolae protein, 22kDa
Bt.5054.3.S1_at	2.68547	down	TGFBR3	Transforming growth factor, beta receptor III
Bt.5732.1.S1_at	2.68643	down
Bt.19356.1.A1_at	2.69306	down
Bt.8319.2.S1_at	2.73531	down	MTUS1	mitochondrial tumor suppressor 1
Bt.28589.1.S1_at	2.7734	down	SORBS2	sorbin and SH3 domain containing 2
Bt.21938.1.S1_at	2.82154	down
Bt.5150.1.S2_at	2.83868	down	ANXA11	annexin A11
Bt.20384.1.S1_at	2.91703	down	ACOX2	acyl-Coenzyme A oxidase 2, branched chain
Bt.3036.2.A1_at	2.96236	down
Bt.5412.2.S1_at	2.9809	down	MYO18A	Myosin XVIIIA
Bt.11126.3.S1_a_at	3.03225	down	LCAT	lecithin-cholesterol acyltransferase
Bt.5505.1.S1_at	3.12753	down	LOC540153	Tensin-like C1 domain-containing phosphatase
Bt.11145.1.S1_at	3.13349	down	SFXN3	sideroflexin 3
Bt.28108.1.S1_at	3.36725	down	PDK3	pyruvate dehydrogenase kinase, isozyme 3
Bt.21680.1.S1_a_at	3.47832	down	PIR	pirin (iron-binding nuclear protein)
Bt.12875.1.S1_at	3.47951	down	EMP3	epithelial membrane protein 3
Bt.24824.1.S1_at	3.59614	down	GLT8D2	glycosyltransferase 8 domain containing 2
Bt.24894.1.S1_at	3.9558	down	RFTN2	Raftlin family member 2
Bt.568.1.S1_at	4.47804	down	IBSP	integrin-binding sialoprotein
Bt.27127.1.A1_at	4.63161	down	SORBS2	Sorbin and SH3 domain containing 2
Bt.12718.1.A1_at	6.46582	down	APOD	Apolipoprotein D
Bt.23315.1.S1_at	2.01196	up	ACK1	activated p21cdc42Hs kinase
Bt.21580.1.S1_at	2.0219	up	Grb10	Growth factor receptor-bound protein 10
Bt.24907.1.A1_at	2.08533	up	ADSS	adenylosuccinate synthase
Bt.25109.1.S1_at	2.10121	up	PLOD2	procollagen-lysine, 2-oxoglutarate 5-dioxygenase 2
Bt.24324.1.A1_at	2.10829	up
Bt.9921.1.A1_at	2.10839	up	RASAL2	RAS protein activator like 2
Bt.22987.1.A1_at	2.11089	up	PRG4	proteoglycan 4
Bt.19420.1.S1_at	2.11101	up
Bt.5538.1.S1_at	2.12721	up	UGDH	UDP-glucose dehydrogenase
Bt.10865.1.S1_at	2.13333	up
Bt.21685.1.A1_at	2.13925	up
Bt.18560.1.A1_at	2.17962	up
Bt.4798.1.S2_at	2.19207	up	SCD	stearoyl-CoA desaturase (delta-9-desaturase)
Bt.5086.2.S1_a_at	2.2034	up	B3GALNT2	Beta-1,3-N-acetylgalactosaminyltransferase 2
Bt.25445.1.A1_at	2.23857	up
Bt.17015.1.A1_at	2.25874	up
Bt.5163.1.A1_at	2.30677	up	IL11RA	interleukin 11 receptor, alpha
Bt.6125.1.S1_at	2.31861	up	JAG1	jagged 1 (Alagille syndrome)
Bt.29528.1.A1_at	2.33454	up
Bt.13278.1.S1_at	2.35857	up	STEAP3	STEAP family member 3
Bt.23283.1.S1_at	2.3841	up
Bt.29152.2.A1_at	2.38922	up	TSPAN12	Tetraspanin 12
Bt.24797.1.A1_at	2.39437	up
Bt.26784.1.S1_at	2.40792	up	ITPRIP	inositol 1,4,5-triphosphate receptor interacting protein
Bt.26595.1.S1_at	2.42027	up	LRP4	Low density lipoprotein receptor-related protein 4
Bt.7447.1.A1_at	2.42927	up	B3GALT2	UDP-Gal:betaGlcNAc beta 1,3-galactosyltransferase, 2
Bt.4138.1.S1_a_at	2.43297	up	VEGFA	vascular endothelial growth factor A
Bt.27851.1.S1_at	2.43371	up
Bt.28534.1.A1_at	2.43453	up	PLEK2	pleckstrin 2
Bt.24124.1.A1_at	2.44649	up
Bt.25159.1.S1_at	2.48086	up
Bt.10517.1.A1_at	2.4831	up
Bt.17755.1.A1_at	2.52632	up	DSE	Dermatan sulfate epimerase
Bt.29563.1.A1_at	2.65938	up	APC	adenomatous polyposis coli
Bt.18132.1.A1_at	2.66395	up	ARHGEF5	Rho guanine nucleotide exchange factor (GEF) 5
Bt.1087.1.S1_at	2.66729	up	PAPSS2	3'-phosphoadenosine 5'-phosphosulfate synthase 2
Bt.9844.1.S1_at	2.73982	up
Bt.6778.1.S1_at	2.7501	up
Bt.19824.1.A1_at	2.78079	up	FLJ14213/ Prr5l	hypothetical protein FLJ14213/ Proline rich like 5
Bt.24517.2.A1_at	2.79125	up	GPRC5B	G protein-coupled receptor, family C, group 5, member B
Bt.15758.1.S1_at	2.89179	up	PTGS2	prostaglandin-endoperoxide synthase 2
Bt.28456.1.S1_at	2.9406	up	LOC407195	alpha-tubulin
Bt.26249.1.A1_at	2.9553	up	LOC511553	Uncharacterized protein C18orf1
Bt.7337.2.S1_at	3.07145	up	LOC512010 /// LOC781512	centaurin delta 1
Bt.25352.1.A1_at	3.13681	up	CTTNBP2	Cortactin-binding protein 2 (CortBP2)
Bt.12315.1.S1_at	3.14095	up	LTBP1	Latent transforming growth factor beta binding protein 1
Bt.17754.1.A1_at	3.25361	up	TMEM2	Transmembrane protein 2
Bt.8781.1.S1_at	3.34355	up	GFPT2	glutamine-fructose-6-phosphate transaminase 2
Bt.25236.1.A1_at	3.3492	up	MXRA5	Matrix-remodelling associated 5
Bt.668.1.S1_at	3.42792	up	PMEPA1	Prostate transmembrane protein, androgen induced 1
Bt.272.1.S1_at	3.48504	up	PIM1	pim-1 oncogene
Bt.16478.1.A1_at	3.69751	up	PTGS2	Prostaglandin-endoperoxide synthase 2
Bt.28724.1.A1_a_at	3.88345	up	ARSI	Arylsulfatase family, member I
Bt.3686.1.S1_at	4.05099	up	IL6	interleukin 6 (interferon, beta 2)
Bt.12848.1.S1_at	4.11748	up	PTHLH	parathyroid hormone-like hormone
Bt.23521.1.S1_at	4.12146	up	DUSP26	dual specificity phosphatase 26 (putative)
Bt.958.2.S1_at	4.13262	up	TNFAIP6	tumor necrosis factor, alpha-induced protein 6
Bt.7553.1.S1_at	4.25078	up
Bt.28195.1.S1_at	4.51872	up
Bt.23325.1.A1_at	4.74842	up
Bt.10030.2.S1_a_at	4.9805	up	PMEPA1	prostate transmembrane protein, androgen induced 1
Bt.24341.1.S1_at	6.00026	up	TSPAN2	Tetraspanin 2
Bt.958.1.A1_at	7.54566	up	TNFAIP6	tumor necrosis factor, alpha-induced protein 6
Bt.4106.1.S1_at	10.2942	up	F3	coagulation factor III (thromboplastin, tissue factor)
Bt.4670.1.S1_at	10.4375	up	LOC539596	Transforming growth factor-beta induced protein IG-H3
Bt.12757.1.S1_at	13.9694	up	NGF	nerve growth factor (beta polypeptide)
